# Supplementary material for: Comprehensive Investigation of Cu2+ Adsorption from Wastewater Using Olive-Waste-Derived Adsorbents: Experimental and Molecular Insights
Source: Int J Mol Sci. 2024 Jan 14;25(2):1028. doi: 10.3390/ijms25021028 (PMC10816160; doi:10.3390/ijms25021028)
Supplement: Supplementary file 1 [file ijms-25-01028-s001.zip]

Archive with 1 entries (1 files):
- ijms-2753042-supplementary.pdf
